# Supplementary material for: Centroid based clustering of high throughput sequencing reads based on n-mer counts
Source: BMC Bioinformatics. 2013 Sep 8;14:268. doi: 10.1186/1471-2105-14-268 (PMC3848435; doi:10.1186/1471-2105-14-268)
Supplement: Additional file 1 — Source code and documentation for afcluster software. Also available from https://github.com/luscinius/afcluster. [file 1471-2105-14-268-S1.gz]

Archive with 17 entries (17 files):
- seqio.hh
- seqio.cc
- makefile
- LICENSE
- kcluster.py
- hc.hh
- hc.cc
- freqs.hh
- freqs.cc
- em.hh
- em.cc
- dists.hh
- dists.cc
- description.tex
- centroid.hh
- centroid.cc
- afcluster.cc
