# Supplementary material for: Centroid based clustering of high throughput sequencing reads based on n-mer counts
Source: BMC Bioinformatics. 2013 Sep 8;14:268. doi: 10.1186/1471-2105-14-268 (PMC3848435; doi:10.1186/1471-2105-14-268)
Supplement: Additional file 1 — Source code and documentation for afcluster software. Also available from https://github.com/luscinius/afcluster. [file 1471-2105-14-268-S1.gz › makefile]

CXXFLAGS=-O3
afcluster: afcluster.cc freqs.cc  freqs.hh dists.hh dists.cc centroid.hh centroid.cc hc.cc  hc.hh  em.cc  em.hh  seqio.cc  seqio.hh
	g++ ${CXXFLAGS} -Wall afcluster.cc em.cc hc.cc dists.cc centroid.cc freqs.cc seqio.cc -o afcluster
