# Supplementary material for: Centroid based clustering of high throughput sequencing reads based on n-mer counts
Source: BMC Bioinformatics. 2013 Sep 8;14:268. doi: 10.1186/1471-2105-14-268 (PMC3848435; doi:10.1186/1471-2105-14-268)
Supplement: Additional file 1 — Source code and documentation for afcluster software. Also available from https://github.com/luscinius/afcluster. [file 1471-2105-14-268-S1.gz › kcluster.py]

#!/usr/bin/env python2
# -*- coding: utf-8 -*-
#

import sys
from math import floor
import random
import argparse
import numpy as np
from scipy.cluster.vq import kmeans, vq, whiten

from Bio import Seq, SeqIO
from Bio import Cluster


def LOG(x):
    sys.stderr.write(x + "\n")


g2n = { 'A':0, 'C':1, 'G':2, 'T':3, 'U':3}


def count_kmers(recs, step, kmer_size, rc=False):
    """
    Count k-mers and build frequency matrix
    """
    N = len(recs)
    L = 4**kmer_size
    # build the count matrix
    F = np.zeros((N, L))
    for n, rec in enumerate(recs):
        seq = str(rec.seq)
        if rc:
            seq = seq + Seq.reverse_complement(seq)
        X = np.ones(L)
        for k in range(0, len(seq) - kmer_size + 1, step):
            try:
                S = 0
                for nt in seq[k:+k+kmer_size]:
                    S = 4*S + g2n[nt]
                X[S] += 1
            except KeyError:
                continue
        S = X.sum()
        X /= S
        F[n, :] = X
    return F


def ckm(FF, K, nTrial=100, bfrac=0.80):
    """
    Consensus k-means clustering routine
    """
    N = F.shape[0]
    nBoot = int(floor(args.boot_frac*N))
    nTogether = np.zeros((N,N))
    nCTogether = np.zeros((N,N))
    CEV = np.zeros((N,1))
    for nt in range(nTrial):
        LOG("K-means clustering, %u-th attempt" % (nt+1))
        #rawpos = range(N)
        #random.shuffle(rawpos)
        pos = np.nonzero(np.random.rand(N) < bfrac)[0]
        #pos = np.array(rawpos[:nBoot])
        FFF = FF[pos,:]
        centroids, variance = kmeans(FFF, K)
        code, distance = vq(FFF, centroids)
        #print "Clustering done, processing the correlation matrix"
        CEV[:] = 0
        CEV[pos, 0] = 1
        nTogether += np.dot(CEV,CEV.T)
        for  k in range(K):
            CEV[:] = 0
            CEV[pos[code == k], 0] = 1
            nCTogether += np.dot(CEV, CEV.T)
    # Consensus matrix
    LOG("K-means clustering done, performing the hierarchical "
        + "clustering using the consensus matrix")
    distMatrix = 1 - nCTogether/nTogether
    Z = Cluster.treecluster(method = 'a', distancematrix = distMatrix)
    T = Z.cut(K)
    with open('dists.txt', 'w') as fid:
        for x in distMatrix.reshape(N**2):
            fid.write(str(x) + "\n")
    return T


parser = argparse.ArgumentParser(description="Clustering in freq. space")
parser.add_argument("input_file")
parser.add_argument("-k", "--kmer-size", type=int, default=3, metavar="K",
    help="k-mer size")
parser.add_argument("-C", "--consensus", action="store_true", default=False,
    help="Perform consensus clustering")
parser.add_argument("-c", "--num-clusters", type=int, default=5, metavar="N",
    help="number of clusters")
parser.add_argument("-t", "--num-trial", type=int, default=100, metavar="N",
    help="number of trials")
parser.add_argument("-f", "--boot-frac", type=float, default=0.80, metavar="f",
    help="fraction for bootstrap")
parser.add_argument("-o", "--overlap", action='store_true', default=False, 
    help="use overlapping k-mers")
parser.add_argument("-r", "--rc", action='store_true', default=False, 
    help="reverse complement and stack together")
parser.add_argument("-s", "--stack", action='store_true', default=False, 
    help="stack frequencies of k-mers with different k together")
parser.add_argument("-n", "--whiten", action='store_true', default=False, 
    help="whiten the count matrix")


args = parser.parse_args()

recs = list(SeqIO.parse(open(args.input_file), "fasta"))
F = count_kmers(recs, 1 if args.overlap else args.kmer_size, args.kmer_size, 
    args.rc)
if args.stack:
    for k in range(args.kmer_size - 1, 0, -1):
        F = np.hstack((F, count_kmers(recs, 1 if args.overlap else k, k, 
            args.rc)))
LOG("Count matrix built")

if args.whiten:
    F = whiten(F)
    LOG("Whitened")

# clusterins
T = None
if args.consensus:
    T = ckm(F, args.num_clusters, nTrial=args.num_trial, bfrac=args.boot_frac)
else:
    LOG("Performing k-means clustering")
    centroids, variance = kmeans(F, args.num_clusters, iter=args.num_trial)
    LOG("distortion = {}".format(variance))
    T, distance = vq(F, centroids)

LOG("Clustering done")

for rec, c in zip(recs, T):
    print rec.id + "\t" + str(c)
