# Supplementary material for: Centroid based clustering of high throughput sequencing reads based on n-mer counts
Source: BMC Bioinformatics. 2013 Sep 8;14:268. doi: 10.1186/1471-2105-14-268 (PMC3848435; doi:10.1186/1471-2105-14-268)
Supplement: Additional file 1 — Source code and documentation for afcluster software. Also available from https://github.com/luscinius/afcluster. [file 1471-2105-14-268-S1.gz › freqs.hh]

#pragma once

#include <string>
#include <vector>

using namespace std;

// number of characters
enum {NUM_NT = 4};

// normalize row dividing by the total counts
void normalize_row(double* fv, int L);

// build vector of frequencies of overlapping K-mers 
// from string seq
// normalize = whether to calculate raw or normalized 
// counts (default=normalized)
// pc = pseudocount
void fill_overlap_count_vector(string seq, int K, double* freq_vector, 
	int normalize=1, double pc=1);

// build vector of frequencies of non-overlapping K-mers
// from string seq
// normalize = whether to calculate raw or normalized 
// counts (default=normalized)
// pc = pseudocount
void fill_count_vector(string seq, int K, double* freq_vector, 
	int normalize=1, double pc=1);

// normalize frequency matrix to make its columns univariant
void normalize_freq_matrix(double** data, int N, int row_length);
