# Supplementary material for: Centroid based clustering of high throughput sequencing reads based on n-mer counts
Source: BMC Bioinformatics. 2013 Sep 8;14:268. doi: 10.1186/1471-2105-14-268 (PMC3848435; doi:10.1186/1471-2105-14-268)
Supplement: Additional file 1 — Source code and documentation for afcluster software. Also available from https://github.com/luscinius/afcluster. [file 1471-2105-14-268-S1.gz › dists.hh]

/**
 * Distance functions to be used with EM clustering routine
 * Arguments are as follows: 
 * q = centroid coordinates, appropriately normalized
 * p = word counts, appropriately normalized
 * L = length of the two vectors p and q
 * qt = vector of X_tilde values for centroid; only used in the calculation 
 * 		of d2* distance, otherwise this argument is irrelevant and kept to
 * 		preserve the call signature
 * Appropriate normalization (e. g., raw counts, frequencies, norm equal to 1)
 * 		depends on the distance used. It should be done elsewhere
 */

// squared euclidean distance
// word count vector needs to be normalized so that
// its components add to 1
double euclidean_distance(double *x, double *y, int L, double* xt);

// KL divergence; expects raw counts for p and frequencies for q
double kl_distance(double *q, double *p, int L, double* qt);

// symmetrized KL divergence; expects raw counts for p and frequencies for q
double symkl_distance(double *q, double *p, int L, double* qt);

// d2 distance; expects any normalization for p and unit norm for q
double d2_distance(double *q, double *p, int L, double* qt);

// chi2 distance, inspired by d2* distance; expects raw counts for p and 
//		frequencies for q
double chi2_distance(double *q, double *p, int L, double* qt);

// d2* distance; expects any normalization for p, frequencies for q and unit
// 		norm for qt
double d2ast_distance(double *q, double *p, int L, double* qt);
