# Supplementary material for: Centroid based clustering of high throughput sequencing reads based on n-mer counts
Source: BMC Bioinformatics. 2013 Sep 8;14:268. doi: 10.1186/1471-2105-14-268 (PMC3848435; doi:10.1186/1471-2105-14-268)
Supplement: Additional file 1 — Source code and documentation for afcluster software. Also available from https://github.com/luscinius/afcluster. [file 1471-2105-14-268-S1.gz › centroid.hh]

/**
 * Centroid evaluation functions to be used with EM clustering routine
 */

// mean centroid
void mean_centroid(int N, int row_length, double** data, int num_nt,
double** data_1, double* centroid, double* centroid_tilde);

// d2 centroid
void d2_centroid(int N, int row_length, double** data, int num_nt,
double** data_1, double* centroid, double* centroid_tilde);

// KL centroid --- operates on raw counts which do not need to be normalized
void kl_centroid(int N, int row_length, double** data, int num_nt,
double** data_1, double* centroid, double* centroid_tilde);

// MM centroid --- evaluates frequencies of single nucleotides
// and coumputes frequencies of words using zero order Markov model
void mm_centroid(int N, int row_length, double** data, const int num_nt, 
double** data_1, double* centroid, double* centroid_tilde);

// d2* centroid
void d2ast_centroid(int N, int row_length, double** data, int num_nt,
double** data_1, double* centroid, double* centroid_tilde);
